# Supplementary material for: Integrative gene expression and heterologous functional analysis identify candidate regulators of apomixis in Eragrostis curvula
Source: Front Plant Sci. 2026 Apr 15;17:1802327. doi: 10.3389/fpls.2026.1802327 (PMC13126312; doi:10.3389/fpls.2026.1802327)
Supplement: Supplementary file 2 [file Table2.xlsx]

## Sheet: Sheet1
Supplentary table S2 Protein sequence used for phylogenetic analyses in figure 4
EcAPO2 homologous
E. curvula OTA-S isotig25255	MAASASPVAASPRRRHSHRDDDSPRHRKRRSSPSPSPSPDAEADLDRRRRRSRASPPDRDRRRGRDAKPSEENGHAKPDGEADGGSPPRRARVSDGEEDGDRRRRRARVSDDEKEDDRRRRRSRASDDERDDRRRKRDRDRDSRRHRRRSPSSESGSSPDDRRSRRHRRDEGSRRRDERRRREDDREERRRRSPEKREPTPLPPPPPLLPEMIPGRTGGIYIPPFRMAQMLREVEDKSSPEYQRLTWDALKKSINGLVNKVNATNIKNIVPELLAENLVRGRGLFCQSCIKSQMASPGFTDVFAALVAVVNTKFPEIGRLLLVRVVLQLKRAYKRNDKPQLLAATKFIAHLVNQVVAHELVALELLTVLLENPTDDSVEVAVGFVKECGAMLQDLSPQG…
E. curvula Tanganyika USDA EcAPO2	MAASPPRSHHRDDDFPRCLKLCASPFHSSDSEIDHRRRSRAFAPVANSRRRSRASPSVPNRRRGRDPEGCSMLSGYASDPSRRFRVPDREEDGDLRRRRARVDKLREDGRRLMRSRPPDDERDHPSGKHYRDSDGRRRRWSPLLDAGPCLDRCHSRQPTSDEIWRRWDDRRNRGDDRDERGRSPEKREPLSLLPYNSGCTGGNYTSSFRKLQIRLKLEDKASPEYQRVSWDALEKRINGLTNKVNVTNIKDIARELFAQNLVRGRGLFCQSCIKSQAASPGLTDVFTALVAVVNAKFPEIGRLLLVRVVLQLKRAYQGKDMAQLPSLTKFVAHLVNQTVVHELLARQLLTVLLEKPTDDSVELAVAFVKECGAILQRSSPQGLHAIFERFKVIRHEVKL…
E. curvula Don Walter TRINITY_DN37457_c2_g2_i6	MHTKPPLARASMAASPPRSHHRDDDFPRCLKRRASPFHSSDSEIDHRRRSRAFAPVANSRRRSRASPSVPNRCRGRDPEGCSMLSGYASDPSRRFRVPDREEDGDLRRRRARVDKQREDGRRLMRSRPPDDERDHPSCKHYRDSDGRRRRWSPLLDAGPCLDRCHSRQPTSDEIWRRWDDRRNRGDDRDERRRSPEKREPLSLLPYNSGRTGGNYTSSFRKLQIRLKLEDKASPEYQRVSWDALEKRINGLTNKVNVTNIKDIARELFAQNLVRGRGLFCQSCIKSQAASPGLTDVFTALVAVVNAKFPEIGRLLLVRVVLQLKRAYQGKDMAQLPSLTKFVAHLVNQAVVHELLARQLLTVLLEKPTDDSVELAVEFVKECGAVLQRSSPQGLHAIFE…
E. curvula Victoria TVU30623	MAASASPVAASPRRRHSHRDDDSPRHRKRRSSPSPSPSPDAEADLDRRRRRSRASPPDRDRRRGRDAKPSEENGHAKPDGEADGGSPPRRARVSDGEEDGDRRRRRARVSDDEKEDDRRRRRSRASDDERDDRRRKRDRDRDSRRHRRRSPSSESGSSPDDRRSRRHRRDEGSRRRDERRRREDDREERRRRSPEKREPTPLPPPPPLLPEMIPGRTGGIYIPPFRMAQMLREVEDKSSPEYQRLTWDALKKSINGLVNKVNATNIKNIVPELLAENLVRGRGLFCQSCIKSQMASPGFTDVFAALVAVVNTKFPEIGRLLLVRVVLQLKRAYKRNDKPQLLAATKFIAHLVNQVVAHELIALELLTVLLENPTDDSVEVAVGFVKECGAMLQDLSPQG…
O. sativa Os12t0256300-01	MAASVSPAASPPRRHRHRHDDSPPRRRRRHDDDSPRHRDDRKRRASPSPSPSPSPSDRDADRHRGKSRASPPRRPRDSDPAESNGGGAPKPGGDNGGDRSPRRARVPDAEEEGGDRRRRPSRVSDDDKEGGRRRRRRSTDSDDERGDRHRRRHRRRSPSSESSDGGRSRRHRRDESSRRQRDERRRDRGGREERRRSPDRKEPTPPLPPPPPLLPELIPGRTGGIYIPPFRMAQMMREVEDKSSPEYQRLSWDALKKSINGLVNKVNATNIKNIVPELFAENLVRGRGLFCQSCIKSQMASPGFTDVFAALVAVVNTKFPEIGRLLLVRVVLQLKRAYKRNDKPQLLAATKFIAHLVNQVVAHELVALELLTVLLENPTDDSVEVAVGFVKECGAMLQD…
S. bicolor EES01189	MAASASASPPRHRHSHRDEVSPRRRKRRASPSPSPPRSPSPGVDADRRRRSRASPPDSDHRGRRRDAKPSEEKNGHAKPGRDEDGDNHPPRRDRVSDGEDGFQRRRMRDRVSGDEKEEGRRHRRARDADDAPDYRRGKRDRERDSRCHRRRSPSSESGSSPDDRRHRRRRRDEGSRRRDDRRRREDDGDERRRSPVKREPTPPLPPPPPLLPEMIPGRTGGIYIPPFRMAQMMRDVEDKSSPEYQRLTWDALKKSINGLVNKVNATNIKNIVPELFAENLVRGRGLFCQSCIKSQMASPGFTDVFAALVAVVNTKFPEIGRLLLVRVVLQLKRAYKRNDKPQLLAATKFIAHLVNQVVAHELVALELLTVLLENPTDDSVEVAVGFVKECGAMLQDLSP…
A. thaliana AT1G80930.1	MGRHGSSSDEEERVRRRDRRRRERSPDVRRSRTETDDVARRVRVSDDEDRKSSRRDLEIGGTVADGEGRRGDKVRRKETSDDEELARRSRKDRKEANSGSEDDRGKRIEVDSDGDGERRVNKGRNTDRVRADTSSDEEDDLKGNKKEPMEVDDDYGRRGRRRSPKVMEKQGRERSHRGSRVIADKPSDEEDDRQRSRGGRRESQRKRRDHRASDDDEEGEIRSERRGKEKNDRGSEGLLKRDRRERDLTDGHENGSRRRESERKDRSRRDDGVRDEKERRHNDKYDDSQRDKLRKEDSRKREEKKIEVPKPKLAELNPSENNAMALGKTGGVYIPPFKLARMMKEVEDKSSVEYQRLTWDALRKSINGLVNKVNASNIKNIIPELFAENLIRGRGLFCR…
H. vulgare HORVU.MOREX.r3.3HG0312600.1	MAASASPADSPPRRRRHRDDSPRRGDHRKPRQSPSPSPSPSPDRDADRRRRRSRASPPDRDADRRRRGQDPKPSEDNGVAKPSKAEDPPRSRARVSDGEEEDGRRARRPRASDDEKEGDRRRRRPRDSDDGRDDRRGSKRDRDRDRRRRRRSPSSESGSSPDDRRRRHRRDDGSRRREEDRGREERRASPERKEPTPPLPPPPPLPEMIPGRTGGIYIPPFRMAQMLRDVEDKASPEYQRLTWDALKKSINGLVNKVNATNIKNLVPELLAENLVRGRGLFCQSCIKSQMASPGFTDVFAALVAVVNTKFPEIGRLLLVRVMLQLKRAYKRNDKPQLLAATKFIAHLVNQVVVHELVALELLTVLLDNPSDDSVEVAVGFVKECGAILQDLTPQGLHAM…
E. tef Et_9B_065650	MAASPPRSHHRDDDFPRCLKRRASPFHSSDSEIDHRRRSRAFAPVANSRRRSRASLSIPNRRRGRDPEGCSMLSGYGSDPSGRFRVPDREEDGSLRPRRARVDKQREDGRRLKRSRAPDDERDHPSGKHYRGSDGPRRRWSLKLDAGPCLDRCHSRQPPCDEIWRRLDDGRNRGDDRDERGRSPGKREPLSLLPYNSGRTGGSYTPSFRKRQIRLKMEDKASPEYQQVSWEALEKRINGLVNKVNVTNIKDIVRELFAQNLVRGRGLFCQSCIKSQVASPGLTDVFTALVAVVNAKFPEIGRLLLVRVVLQLKRAYQGKDMAQLPLLTKFVAHLVNQAVAHELLARELLAVLLEKPTDDSVEWNLSKNVGAILQLLSPQGLHAIFERFKVIRHEVGLGK…
E. tef Et_1A_006092	MAASASPVAASPRRRHSHRDDDSPRHRKRRSSPSPSPSPDAEADLDRRRRRSRASPPDRDRRRGRDAKPSEENGHSKPDGEADGGSPPRRARVSDGEEDGDRRRRRARVSDDEKEDDRRRRRPSSESGSSPDDRRSRRHRRDEGSRRRDERRRRDDDREERRRRSPEKREPTPLPPPPPLLPEMIPGRTGGIYIPPFRMAQMLREVEDKSSPEYQRLTWDALKKSINGLVNKVNATNIKNIVPELLAENLVRGRGLFCQSCIKSQMASPGFTDVFAALVAVVNTKFPEIGRLLLPQLLAATKFIAHLVNQVVAHELVALELLTVLLENPTDDSVEVAVGFVKECGAMLQDLSPQGLHAIFERFRGILHEGEIDKRVQFLIEGLFAIRKAKFQGFPAIRP…
E. tef Et_1B_010981	MAASASPVAASPRRRHSHRDDESPRHRKRRSSPSPSPDAEADLDRRRRRSRASPPDRDRRRGRDAKPSEENGHAKPDGEADGGSPSRRARVSDGEEDGDRRRRRARVSDDEKEDDRRRRRSRASDDERSGSSPDDRRSRRHLRDEGSRRRDERRRRDDDREERPRRSPEKREPTPLPPPPPLLPEMIPGRTGGIYIPPFRMAQMLREVEDKSSPEYQRLTWDALKKSINGLVNKVNATNIKNIVPELLAENLVRGRGLFCQSCIKSQMASPGFTDVFAALVAVVNTKFPEIGRLLLVRVILQLKRAYKRNDKPQLLAATKFIAHLVNQVVAHELVALELLTVLLENPTDDSVEVAVGFVKECGAMLQDLSPQGLHAIFERFRGILHEGEIDKRVQFLIE…
Z. mays Zm00001eb410000_T001	MANSVSPPRRRRHSHHDDVSPRRRKRRASPYPPRSPSLGVDADRRRRSRASPPDSDSRGRGRDAKPSEEKENGHAKPGRDEDGDNRSPRRDRVSDGEEGGERRRMRDRVSDDEKEEGRRRRRARDPDDEPDDRRGKRDREKDRRRHRRRSPSSESGSSPDGRRHRRRRRDEGSRRRDDRRRREDEGDERRRSPVKELTPPLPPPPPLLPEMIPGRTGGIYIPPFRMAQMMRDMEDKSSPEYQRLTWDALKKSINGLVNKVNATNIKNIVPELFAENLVRGRGLFCQSCIKSQMASPGFTDVFAALVAVVNTKFPEIGKLLLVRVVLQLKRAYKRNDKPQLLAATKFIAHLVNQVVAHELVALELLTVLLENPTDDSVEVAVGFVKECGAMLQDLSPQGL…
EcAPO3 homologous
H. vulgare HORVU.MOREX.r3.3HG0327630.1	MAARKENAVLIACQAPNGRVTRAQAATNRGRFGASLPAQVPVRTERKPATKGKAKRGASDDNTCASALISAPPPKRRAALKDVTNISCANSSRNSTAVTKHQARPTQKAGRNPSKNKQCMKKVPKPPLPAVSGTSFVVNDSHNVEEAQKAELLPPKEEPTALLENKGSFSLWNIARNRESGVHEPFFQGRNTRDKSETADSNTGDYVGLNVIDIDKDNGNPQMCASYVAEIYRNLMAAELIRRPKSNYMETLQRDITKGMRGILIDWLVEVSEEYKLVPDTLYLTVYLIDQFLSRKYIERQKLQLLGITSMLIASKYEEICAPRVEEFCFITDNTYTKNQVLRMECEVLNDLGFHLSVPTIKTFLRRFLRAAHASQKAPCATLGYLGNYLAELTLTDYS…
O. sativa Os12g0502300-01	MAGRKENPVLTACQAPSGRITRAQAAANRGRFGFAPSVSLPARTERKQTAKGKTKRGALDEITSASTATSAPQPKRRTVLKDVTNIGCANSSKNCTTTSKLQQKSKPTQRVKQIPSKKQCAKKVPKLPPPAVAGTSFVIDSKSSEETQKVELLAKAEEPTNLFENEGLLSLQNIERNRDSNCHEAFFEARNAMDKHELADSKPGDSSGLGFIDIDNDNGNPQMCASYASEIYTNLMASELIRRPRSNYMEALQRDITKGMRGILIDWLVEVSEEYKLVPDTLYLTINLIDRFLSQHYIERQKLQLLGITSMLIASKYEEICAPRVEEFCFITDNTYTKAEVLKMEGLVLNDMGFHLSVPTTKTFLRRFLRAAQASRNVPSITLGYLANYLAELTLIDYS…
S. bicolor KXG23504	MAARKERPLFTAGQATSVRITRSQAAANRTRSGLAPYVPLPLKTEYKHAVKGKMKREASGENADAGASAPQPKRRTVLKNVTNISCAKTSKRCNTVTGLKLGPSQKVGQSINKQCTNKIPKLLPLAVGGSSLVNDSSSAEETQKVDLLAQKEKQIVLLKGAQPLHNTEQNKAGACNETFVEGRNARNVLETAALKAGVSNGLNIVDIDKNNGDPQMCVTYVAEIYRNLMASELIRRPRSNYMETLQQDITASMRGVLIDWLVEVSEEYKLVADTLYLAVHLIDQFLSQNCIQTRKLQLLGITSMLIASKYEEYSAPSAEEFCNITDSTYAKAEVLELEQHVLNDVGFHLSVPTTNTFLRRFLRAAQASCIAPLVPLTYLANYLAELTLISYGFLKFLPS…
Z. mays Zm00001eb409420_T004	MAARKKKPLLIACQATSARITRSQAAANSTRSGLAPSVPVPLKTEHNHAAKKKMKREASDENASADAGASAPLPKRRTVLKNVTNISCAKISKRCTAVTGLKLGPSQKAGQSINKQCTNKISMLLPLAVGGSSLVDDSNNAEETQMVDLLAQKEKQIVLLKEAQPLQNTEQNKGGACDEASVEERNAMNVHETAALKAGVSNGLNIVDIDKNNGDPQMCVTYVAEIYRNLMASELIRRPRSNYMETLQQDITASMRGVLIDWLVEVSDEYKLVADTLYLTVYLIDQFLSQNCIQTHKLQLLGITSMLIASKYEEYSAPSAEEFCNITAGTYAKAEVLEMEQQVLNDLGFHLSVPTTNTFLRRFLRAAQASRTAHLTTLNYLASYLAELTLISYDFMKFL…
E. tef Et_10A_001830	AYMAARKGKPVLMSCQPPSGRITRSQAAANRAVSAVAPSESLPVDTGLKQTAKGKTKRGTVDENASANAATSAPQPKRRTVLKDVTNLCCGSASKKNTAVTKLQLRPSQKVGRSRSKNEQCAKKIATPLLPAAGRSSFVNDSKRADKTQREDVLTQKKDPTILLGKQVPPSLEEIKRNRDSVCHDAITEARNARHQSKSANSKSGDSAGSDIVDIDKDNGNPQMCVSYVAEIYTNLMASELTRRPRSNYMEALQQDITKDMRGILVDWLVAVSDDFKLVPDTLHLTVILIDQFLSQKTVHRQKLQLLGVTSMLIASKYEEICAPSVEQFCNITDNAYTNDEVLEMECQVLNVLGFHLSTPTPKMFVRRFLRAAQATCNARNTTLVHLANYLVEMTLIDY…
E. tef Et_10B_003891	MAARKGKPVLMACQPPSGRITRSRARAMSAVAPSESLPVNTGLKQTANGKTKRGVVDENASANAATSAPQPKRRTVLKDVTNLCCGNASKKCTTPTKLQLRPSQKVGRSRSKNEQCAKKIATPLIPAAGRSSFVNDSKRADKTQRADLLIKKKVPTILHGKQVPPSLQEIKRNSDSVCHDAIIEARNAWHQSKSANSKSGDSAGSDIVDIDKDNGNPQMCVSYVAEIYTNLMASELIRRPSSNYMEALQQDITKDMRGILVDWLVAVSDDFKLVPDTLHLTVILIDQFLSQKTIHRQKLQLLGVTSMLIASKYEEICAPSVEQFCNITDNSYTNDEVLEMECQVLNVLGFHLSSPTPKMFVRRLLRAAQATCNARNTTLVHLANYLVEMTLIDYGFLKF…
E. curvula Victoria TVU50147	MAARKEKPVLMASQPPSGRITRSRAAANRAMSEVVPSESLPVNTALRQTAKGKRKRGALDENASENATTSVPQPKRRTVLKDVTNLCCGNASKNCNTLTKLQLRPSKKVGQSRNKNEQCAKKVPAPLLPAAGRRSFLNDSKRAGKTQRADLLTQKKDPTILLGKQVPPLQDIKRNRDSACHDAIIEARNARHQSKSANSKFGDSAGLDIVDIDKENGNPQMCVSYVAEIYTNLMASEALSYAYVTLQLIRRPRSNYMESLQQDITKDMRGILVDWLVAVSDDFKLVPDTLHLTVILIDQFLSQKTIHRQKLQLLGVTSMLIASKYEEICAPSVEQFCNITDNAYTNAEVLEMECQVLNVLGFHLSTPTPKMFVRRFLRAAQATCNARNTTLVHLANYLV…
S. bicolor OQU77084	MAARKENPELIACQAPNGRITRAQAAANRRSFGVLPSVPLPAKTDRKQTTQGKMKRGSSYDNTSASTAISGPQPKRRTVLRDVTNLRNANSNKTFAAAPKVQTRPSLRTGRTVTRGKQCTKRIPKIPQPAGNGGSFANDSSIAEETQEKLLAQKEEPILLLENRGSLSLQNVERNRDSACHEAFFKERNVRDICEPSVSKNGDSSVLDIVDIDKDNGNPQMCASYVVEIYSNLMVSELMRRPSPNYMEGLQRDITKGMRGILIDWLVEVSEEYKLVPDTLYLTVYVIDRFLSRNYIERQRLQLLGITSMLVASKYEEICAPRVEEFCFITDNTYTKAEVLKMECQVLNDLGFHLSVPTTKTFLRRFLRAAQASRKIPSMTLGFLANYLAELTLTDYEFL…
Z. mays Zm00001eb227730_T001	MAMRKENPVLNACQASNGRITRAQAAANRRSFGTFPSVPLPAKTERKQTAQGKAKRGSSYDNTSASVALSGPQPKRRTVLRDVTNLSNANSNKSFAAAPKLQTKPSLRTGRTVSKSKPCAKKIPKKPPPAGNGSALTNVLNIAEETQAEKILAERVEPVLLLENRGPLSLQNVERNRDSACHEVFFEERNLRDKCEPSVSKNGDSYVLDIVDIDKDNGNPQMCASYVVEIYSNLMASELMRRPSPNYMEGLQRDITKGMREILIDWLVEVSEEYKLVPDTLYLTVYLIDRFLSRNYIERQRLQLVGITSMLVASKYEEICAPRVEEFCFITDNTYTKAEVLKMESQLLNDLGFNLSVPTTKTFLRRFLRAAQASRKTPSMTLGFLANYLAELTLTEYEF…
E. tef Et_2B_021444.	MARFFGLNMVQMAARKENHVLMDCQAPTGRVTRAQAAANRRFGGPSIPLPTKTEQKQAAKGKAKRVISDQSTSVTGPQPKRRTVLKDVTNTSRANSIRKCTAPSKLQTRPSQKGAQVASKYRQCVKKVPKIPPPAVNGSSFVNDSKVAEDTQVNLLAPKEDPPVLLENVGSLSLQNIDRNRDSMCHEAFFEERNARDIPEPAESKTGESPAVDILDIDKDTGNPQMCASYVVEIYSNLMASELMRRPSANYMDTIQRDITKGMRAILIDWLVEVSEEYKLVPDTLYLTVYLIDRFLSRNYMERQRLQLLGITSMLVASKYEEICAPRVEEFCFITDNTYTKAEVLKMECQVLNDLGFHLSVPTTKTFLRRFLRAAQASRKPSFALGFLANYLAELTLTD…
E. curvula Victoria TVU07617	MAARKENNVLMDCQPLTGRVTRAQAAANRRFGGPSIPLPMKTEQKQAARGKAKRGNSDQSTTVTGPQPKRRTVLKDVTNTSRANSTRKCTAPSKLQTRPSQKGAQVASKYRQCAKKVSKNPPPAVNGSSFVNDSKVAEDTEQANLLAPKEDPPVLLENVGSLSLQNIDRNRDSMCHEAFFEERNVRDIPEPAESKTGDSPVVDILDIDKDTGNPQMCASYVVEIYSNLMASELMRRPSANYMDTIQRDITKGMRAILIDWLVEVSEEYKLVPDTLYLTVYLIDRFLSRNYMERQRLQLLGITSMLVASKYEEICAPRVEEFCFITDNTYTKAEVLKMECQVLNDLGFHLSVPTTKTFLRRFLRAAQASRKPSFALGFLANYLAELTLTDYGCLRFLPSV…
E. curvula Tanganyika USDA Isotig21895 EcAPO3	MAARKGKPVLMACQPPSGQIVRSQDAANRATSAAAPSESLPVNTGLRQTAKGKTKRRAVNENASATNAATSAPQPKRRTVLKDVTNLCYVNASQNCTSLTKSQLRPSQKVRRSLRKYEQCAKKLPKPLGPASGSSFINDSISANETQKADLMTQKKNSTILLGKKVPPSLQNIERNRDSACHEAIIEARTARDQSKPANSKSGDSGGSDIVDIDKDNGKPQMCVSYVAEIYRNLMASEVIRRPRSNYMEALQHDITKDMRGILIDWIVAVSDEFKLVPDTLHLTVILIDRFLSQKTIHRQKLQLLGATSMLIASKYEEICAPTVDQFCYMTDNAYTKAEVLEMECQVPNVLGFHLSTPTPKTFVRRFLRAAQATSNAHNTTLIHLANYLVEVTLSDYSF…
E. curvula Don Walter TRINITY_DN26156_c0_g1_i2	MAARKENNVLMDCQPLTGRVTRAQAAANRRFGGPSIPLPMKTEQKQAARGKAKRGNSDQSTTVTGPQPKRRTVLKDVTNTSRANSTRKCTAPSKPQTRPSQKGAQVASKYRQCAKKVSKNPPPAVNGSSFVNDSKVAEDTEQANLLAPKEDPPVLLENVGSLSLQNIDRNRDSMCHEAFFEERNVRDIPEPAESKTGDSPVVDILDIDKDTGNPQMCASYVVEIYSNLMASELMRRPSANYMDTIQRDITKGMRAILIDWLVEVSEEYKLVPDTLYLTVYLIDRFLSRNYMERQRLQLLGITSMLVASKYEEICAPRVEEFCFITDNTYTKAEVLKMECQVLNDLGFHLSVPTTKTFLRRFLRAAQASRKPSFALGFLANYLAELTLTDYGCLRFLPSV…
E. curvula Don Walter TRINITY_DN40673_c3_g3_i1	MAARKGKPVLMACQPPSGQITQSQDAANRAMLATAPSESLPVNTGLRQIAKGKTKQRAVDENASANAVTSAPQPKRRTVLKDVTNLCFVNASKNCTSLTKLQLRPSQKIRRPLRKNEQCAKKVPKLLGPAAGGNSFVSDSKSANETQKADVMTQKKNSTILLGKKVPPSLQNIERNRDSARHEAIIEAKNARDQSKSANSKSGDSGGLDIVDIDKDDGNPQMCVYYVAEIYTNLMASEVVRRPISNYMEALQHDITKYMRGILIDWIVAVSDEFKLVPDTLHLTVILIDRFLSQKTVHKQKLQLLGATCMLIASKYEEICAPTVDQFCYMTDNAYTKAEVLEMECEVLNVLGFHLSSPTPKTFVRRFLRAAQATCNARNTTFIHLANYLVEVTLIDYGF…
A. thaliana AT1G15570.1	MGKENAVSRPFTRSLASALRASEVTSTTQNQQRVNTKRPALEDTRATGPNKRKKRAVLGEITNVNSNTAILEAKNSKQIKKGRGHGLASTSQLATSVTSEVTDLQSRTDAKVEVASNTAGNLSVSKGTDNTADNCIEIWNSRLPPRPLGRSASTAEKSAVIGSSTVPDIPKFVDIDSDDKDPLLCCLYAPEIHYNLRVSELKRRPLPDFMERIQKDVTQSMRGILVDWLVEVSEEYTLASDTLYLTVYLIDWFLHGNYVQRQQLQLLGITCMLIASKYEEISAPRIEEFCFITDNTYTRDQVLEMENQVLKHFSFQIYTPTPKTFLRRFLRAAQASRLSPSLEVEFLASYLTELTLIDYHFLKFLPSVVAASAVFLAKWTMDQSNHPWNPTLEHYTTYK…
EcAPO4 homologous
S. bicolor EES17060	MAGGSSSKKRVRRKRKPNPATQLTDDLLVEILSRVPYRSLCRFRCVSTRWRAIISHPDYRRSLPQTLAGILYRRRPAVGSSESTPVRCCFTDVSGTGRPLIDPSFPFLPDREREHLDLVDSCNGLLLCHSFRNADEGLFDYLVFNPATENWAAVPVSWGWSNKVQTVRLGFDPAFSSHFYIFEFQLDVDDEDYDAGGGHVLGVKIYTSETGVWCHKKSAWSFEFIPQCEFKSVFVNGVLYVIAIECVIGAVDVKGETWRIIDFPRSEDSPFHDTGPGFIDLSQGRLHLANDDDMVGDKLAIWVLEDKDTDEWTLKHTVCYKHLVGRKYVHFGFHEFIVVAIHPDRNMVFFVFGRHEKTLMSYDMDSGRVHVIRNLGHIDSDSEYFLPYVPLFSKSLPDA…
E. tef Et_10A_001824	VFVDGNLYVIPTDGVIGVVDVDGRTWRIIDFPRSEDSPFYDTAVGFIDLSQGKLHLARSDDITGNNIATWVLEDRNSEEWTLKHTVNFRHLVRKKSVHFGYDDIFVVAIHPDRNMVFFVFGDNKKLMSYDMGSGEKRRLAKLAAMAGGSSRKRSGGRKRRRRRRKRPNPADQLTDDLLVEILSRVPYRSLLRFTCVSRRWRDLIAHPDHRRKLPQTLAGFFYKFYDTSDGCFVNVSGTGPPLVDASLAFLPDQERKGLDLSDSCNGLLLCHRFSIAADLDEFDYLVINPATGNWVAVPVPRRRPDTVVARLGFDPALSSHFYVFEFQLDWDWDSDGEDDYIDGDGHVLGAKIYSSETGMWSYKQSGWSDEVTIATYCKSVFVNGMLYVVANEFMIGAVD…
E. tef Et_10A_001826	MPPLGALAFLEDSNLPARAKPYSPPVSNGSAAAGRRPGPQLRKHTPLTFPPPFAAAQIDQARGFGGRNRRWSRKRRNPMDQLTDDILVKILSRVPYWSLLRCSCVSRRWRDLIAHPDHLRKLPQTLAGFFYQIYFTSARCFVNASGTGPPFVDPSLAFLPDRERERLDLLDGCNGLLLCRCYRFADPNEFDYLVINPATEKWVAVPVSRRWSNTLQTPRLGFEPAVSSHFHVFEFHWNRDVDARVLGIKIYSSETGLWSYKESGWEVGITLSPDFDSVFVDGTLYAIATKCLIAAVDVEGRTWRIIDLPRSVDSPFFSAIDLSQGKLHLATIDDIIDGKLAIWVLEDRNSEEWTLKHTVSFWHLVRKKIVPTAFGKFIVVAIHQDRNMVFFVFGDNKKL…
E. tef Et_10A_002320	MAGGSSRKRSGGRKRRRRRERPNPMDKLIDDLLVEILSRVPYKCLIRCSCVSRRWCDLITDPDHRRKLPQTLAGFFYYSPTRCFVNVSGTGAPSVDTSLAFLPDRERQRLHLLDSCNGLLLCHCFRFADPNVFDYLVIIPATEKWVAVPVPRRWSNKVQTARLGFEPAVSPHFHVFEFQLDWVGDGSEDTHDDDDKDGHVLGVEIYSSENRVWIHKQCGWSFEIILADDLKSIFVNGILYVVAAEFVIGAVDVEGKTWWIIEFPCTEDCSFLDTAPGYIDHSQGKLHFATEDDVTGDKLAIWVLEDGNSEEWTLKHTVSFMHLVGRQFVEFGYYEFIVVAVHPDRDMVDGGSSKLPPEFHYINGGPKNGPAECLQHRKKWNTTHLRSPHRNVVVGNAIE…
E. tef Et_10A_002321	MAGGSSRKRNGGRKRKRRRKRPNPMDQLTDDLLLEILSRVPYRSLRRFTCVSKRWRDLIAHPDHHRKLPQNLVGFFYRTSTRCFVNVPGTGSPLVATSLAFLPDREREARLILLDGCNGLLLFRCYRFADPMLDDDRDGESEDSDGDGHVLGVKIYSSESGLWSYKQCGWEVELKLNPDFRSAFANGKLYVVALECVIGTVDVQGRTWSEIEFPRSEESPFVDRDIGFIDLSQGRLHFATCDDIDGDKLAVWVLEDWDSKQWTLNYTVSFNYLVGMPIAEFGYHQFIVVAVHPHRDMSDM
E. tef Et_10B_003888	MDQLTDDVLVEILSRVPYRSFIRCSCVSRRWRDLIAHPDHRRKLPQTLAGFFCFAPTRSFINASGTGPPLVDPSLSFLPDPGREDLSLLDGCNGLLLRRCFRFADPDEFDYLIINPATAKRVAVPVSRRWSNRVQTARLWFEPAVSHFHVFEFQLNWDENGDEEIEDDDGDGRLLGVKIYSSETGKWSYKQSGWETEVTLDMNFNSVFVSGILYMIATECFITAVDADGNTWRIIDFPRTENSPFYDTAVGFIDLSQGKLHLANSDDITGDNLAIWVLEDRNSEEWTLKHTVSFRHLVRKRTVHFGYDEFIVVAIHPDRNIVFFFGDKKKLMSYDMGSGEVRVIRILGQDCHEHYISYVPLGMCGWAAIILLEQCGSIFV
E. tef Et_10B_004443	MDQITDDILVEILSRVPYRSLPRCSCVSRRWRALIAHPDHRRKLPQTLAGFFYHDDPTICFADASGNGPPLVDTSLAFLLDRELRNLNLLDSYHGLLLCSCFRLPDYLVINPATEKWVTVPVPRRESGQAGTAAHLGFDPAFSSHFYVFEFQLDSDGDCDDDQDADGLVLGVKIYSSETGLWSYKQSGWSDEVYLASDCKSVFVDGMLYVANIAFIIGAVDVEGKTWRIIDFPYSEKPFLDAATAYIDLSQGQLHLVIGICDASADKLGIWVLEDRNSEEWTLKHTVSFEHLVGWQYVLSGYGDFQYIVVAVHPDRNIVFFVIGDKRTLMSYDMDSGETASGTTGVPSLQTFVWTCGLVRVTSLPNVDVRKRNRRPALSYYREEDFQALSNFLCCKTQD…
E. tef Et_3A_023847	MVGDCSGKGRGGMSWMEPNPMDKLPDDLLIEILSHVPYRSLRRFACVSRRWRALIADPHNHRKLPQTLAGFFYRDYGRTLPYMPCTGPPSVDPCLSFLPDKVRQGLRVVDGCNGLLLCCCYRFAAPEEFDYLVINLAMEKWVAVPVSRRLSKKVVHMARLGVFSHGMLYVVATSVIGAVDVEGRTWRIIGFPNREKSPCVGTGLGFINLSQGKLHLANSDDTTRDKLVIWVLEDRNSEKWTLKHTVSFNHLVRKYQVRFAFNEFIVVAIHPDRNMVFFVFGRGKKLMSYDMDSREVHMISHLGQNCYGYIPYVPLFSESLADGQ
E. tef Et_3B_027406	MVGNCSRKGRGGRSRMEPNPMDKLTDDLLIEILSRVPYRSLRRFACVSRRWRALIADPHNHRKLPQTLAGFFYRDYGRTLPYMACTGPPSIDPCLSFLPEKERQGLRLVDGCNGLLLCRCFRFAAPEEFDYLVINLATEKWVTVPVPRHLSKKVVHMARLGFEPAVSSHFHVFEFQLNWPEVNDNQADENSDGEDEDDDGNGRVLGVEIYSSETRLWSFKQSNWSVGIKLNPGFNSVFVHGMLYVVATSVIGAVDVEGRTWRIIGFPNREKSPYVGTDLGFINLSQGKLHLANSDDTTRDKLVIWVLEDSNSEKWTLKHTFSFNHLVRKYHVRFGFNEFIVVAIHPDRNMVFFVFGRGKKLMSYDMDSREVHMISHLGQNCYGYISYVPWFSESLADKQQ
H. vulgare HORVU.MOREX.r3.7HG0655180.1	MADGRLNPADKLTEDLLVEILSRVPYKSLCRFKCVSKRWRGIISHPDHRKALPQYHLHDLAGFLYSSDVDKAGWFGRPVSAHNFTGVSVGTRPPVRPSLPFLPDCEQFHLLDSCNGLLLCRRFQAFGSEAFDYVVCNPATEKWVALPGFFTKMQTARLGFDPAVSSHFHVFRFVEDGYVKGVEIYSSKTGAWSHNECRSWIFPTSIVHESKSVFFNGLLHLLAVESVVVAVDVEGTTWKVIPTPRPGPGVDVGFIDLSQGRLYLARCDPHREYKLSIWVLEDYDSEEDYNEEDYGDERFGSQVWVLKHSVRCLNLFGVKDVQVRDQYHIVALHPQQNTIFLVYEHDKVLMSYEMDSGKVQFITDLGPDSVEPYLPYVTLYSKELADWN
E. curvula Tanganyika USDA isotig44764 EcAPO4	MDKLTDDLLVEILSRVPYRSLRRFTCVSRHWRALIAHPDHRRRLPQTLTGFFHHAPTRRFINVSGTGPPLVDPSLAFLPDREREGLDLLDCCNGLLLCRCFRFADPNEFDYLVVNPAAEKWVAVPASRRXAWVSNKVETARLGFDPAVSSRFHVFEFQLHWVEDVSGYANENVLAVAIYSSEKGAWSHFQPGWRFTLTVTNDFRSVFVNGMLYVTTTECVIGAVGVDGKTWRIINSPKCKDSSFLATAAGFIXLSQGQLHFAATDDIVCKKLAIWVFEDXNRGKWTLKHTVSFEHLVRRKHVSFGFYEFIXVAIHPDXNMVFFVFGHDKTLMSYDMDSGKVSIIRNLGSNCSEYYCIPYVPLFS
E. curvula Don Walter TRINITY_DN40200_c4_g9_i1	MDKLTDDLLVEILSRVPYRSLRRFTCVSRHWRALIAHPDHRRRLPQTLTGFFHHAPTRRFINVSGTGPPLVDPSLAFLPDREREGLDLLDCCNGLLLCRCFRFADPNEFDYLVVNPAAEKWVAVPASRRHAWVSNKVETARLGFDPAVSSRFHVFEFQLHWVEDVSGYANENVLAVAIYSSEKGAWSHFQPGWRFTLTVTNDFRSVFVNGMLYVTTTECVIGAVGVDGKTWRIINSPKCKDSSFLATAAGFIGLSQGQLHFAATDDIVCKKLAIWVFEDRNRGKWTLKHTVSFEHLVRRKHVSFGFYEFIVVAIHPDHNMVFFVFGHDKTLMSYDMDSGKVSIIRNLGSNCSEYYCIPYVPLFS
E. curvula Victoria TVU20781	LACDFSASPAHPNPSSPVSNGERRPPPLAVPGYASDKSISRRIPYVLLSLSRAVPPQRRLTKLPEMAGDCSGNRRGGRSQREPNPMDKLTDDLLIEILSRVPYRSLRRFACVSRRWRALIADPHNHRKLPQTLAGFFYHDYGRTLPYMACTGPPSIDPCLSFLPDRDREGLRLVDGCNGLLLCRCYRFAAKEEFDYLVINLATEKCVAVPVSRRSSKKVVHMARLGFEPAISSHFHVFEFQLDWPENNNNEDDENSDGEDEEDGHGRVLGVEIYSSETGLWSFKQSNWSVDIKLNPGFNSVFVQGMLYVVATSVIGAVDMEGRTWRIIDFPKSEKSPILGTDPGFIHLSQGKLHLANRDDTTRDKLVIWVLEDSNSEKWTLKHTVSFIRLVRKYHVRFG…
E. curvula Victoria TVU50135	MVGGSSTKRSGGRKRRRRRRRERPNSMDHLTDDILVEILSRVPYKSLLRCSCVSSRWRDLIAHPDNRRKLPQRAQTLAGFFYYSSTRCFVNVSETGAPLVDTSLAFLPDRERPGLFVLDSCNGLLLCHCFRFADPNVFDYLVINPATENWVAVPVSRRWSHKVQTARLGFEPAVSLHFHVFEFQLDWVGDGTDYTHKDGHVLGVEIYSSENRVWIHKQCGWSIDVILADDLKSVFVNGILYVVATEFIIGAVDVEGKTWRIIEFPCSEDCSFLDTAPGYIDLSHGKLHFATVDDITGDKLAIWVLEDGNSKEWTLKHTVSFMHLVGRQYVDFGYYEYIVVAVHPDRNMAFFIFDKTLMSYDMDSGKLRVIENLGQDCDDHYMSYVPLFSETCVGGQQ
E. curvula Victoria TVU50136	MDQLTDDLLVEILARVPYKSLRRFTCVSKRWRDLIAHPDHRRKLPQTLAGFFYHEAQLSASPTLGFVNASGTGPPLVDTSFAFLPDRERESRLTLLDGCNGLLLFRCYRLADPMEFDYLVINPATEEWVAVPVTRRWSVKVETVRLGFDPAVSSHFHVFEFQIDDDGDGESEDSDDGDGHVLGVKIYSSESGLWSYKQSGWEVEPKLNTDFRSAFVDGKLYVVALQCVIGRVDVEGRMWSEIEFPRSEESPFLDRDVGFIDLSQGHLHFATSDDIDGDKLAIWVLEDWDNEQWSLKHTVRFNYLVGRPNVGFGFHQFIIVAIHPQRNMVFFVFGHDRTLMSYDMDSREVCIICDLGYNCMEHFIPYVPLFSASLANGQL
E. curvula Victoria TVU50138	MDQLTDDVLVEILSRVPYRSFILCSCVSRRWRDLIAHPDHRRKLPQTLAGFFYHASTRCFVNASGTGPPLVDPSLSFLPVREREGCSALLDGCNGLLLFRCFRFADPDEFDYIIINPATQKWVAVPVSRRWSNRVQTAHLGFEPAVSSHFHVFEFQLNWDENGDDEGDDDDGDGSLLGVKIYSSETGQWTYKQNGWEVDVTLDPEFNSVFVNGILYLVATECLIAAVDVDGNTWRIIDFPRSENSPFYDTAVGFIDLSQGKLHLANCDDITGDNLAIWVLEDLNSEEWTLKHTVSFRHLVRKRTVHFGYDEFIVVAIHPDRNMVFFVFGDKKKLMSYDMGSGEVRVIRILGQGCHEHYISYVPLFSEASVGGQQ
E. curvula Victoria TVU50139	MAGGARKGPNPTDQLTDDILVEILSRVRYKSLLRCSCVSRRWRDLIAHPDHRGKLPQTLTGFFCFAPNRSFINVSGTGRPFVDPSLACLPDREWEKWKGLALLDGCNGLLLCRCHRFADPSEFNYLVINPAAEKWVAVPVSRRWSSTAQTARLGFEPAVSSHFHVFEFHLNWDGDGVGDEDARVLGAKIYSSETGLWSYKESGWEVGITLDPDSNNSVFVDGTLYVIANECLIAAVDVEGRTWRIIDFPRSEDSPFFNTGAGFIDLSQGKLHFANSDYIISDNKLAIWVLEDRNSEEWTLKHTVSFMHLVRKKPVYIGSDEFYCCRYPPRTQYGILRLWS
E. curvula Victoria TVU50140	MTGGSSRKRSGGRKRRRKRPNPAEQLTDDLLVEILSRVPYRSLRRFTCVSKRWRDLIAHPDHRRKLPQTLAGFFCHASTRCFVNASETGPPLVDPSLWFLPDREREGCRALLDGCNGLLLCRCFRFADPDEFDYLIINPATEKWVAVPVSRRWSNKVEMARLGFEPAVSSHFHVFEFQLNWDGDDDYGDAHVLGVKIYSSKTGLWSYKESGWEVGITLDLDFNSVFVDGILYVIATCCVIAAVDVEGKTWRIIDFPRSENSHFFDTDVGFIDLSKGKLHLANSDDITGDKLAIWVLEDRNSEDWTLKHTVSFRHLVGKKSVHCGYDEFIVVAIHPDRNMVFFVFGDKNKLMSYDMGSEEVRLIRILGHDCDEHCISYVPLFSEACVGGQQ
E. curvula Victoria TVU50141	MWKLPNPMDQLTDDILVEILSRVPYRSLLRCSCVSRRWRDLIANPDHRRKLPQTLAGFFYHAPKICFANASGTGSLPLLAFLPDREGKGIDLLDGCNGLLLCRCFRFADPKEFDYLVINPATEKWVTVPVSRRWSNKVEMARLGFQPAVSSHFHVLEFQLNWDSDDDGEDDEDVDGDGYVLGVKIYSSETGQWSYKQSGWEVDITLDSDFNSVFVDGILYVIATSCVIAAVDVEGKTWRIIDFPRSENSRFPDPDVGFIDLSQGKLHLANSDDITGDNLAIWVLEDRNNEEWTLKHTVSFRHLVRRESVHFGLHEFVVAAIHPDRNMVYFVFCDESDDRQLMSYDMDSGEVHVIQNLGQDCHDHYVSYVPMFSEACVRGQQ
E. curvula Victoria TVU50142	MPCAGEEDCAAAGLVVLMITLCGGESIRQLHESVVILCMRRAWRTSCNVLSQLPSLLRCSCVSRRWRALIAHPDHRRKLPQTLAGFFYDTSTRCFVNVSGTGSPLVDPLLAFLPDRERKGLDLLDGCNGLLLCRCFRFADQNVFDYLVINPATQKWVPVPVSRRWSSKVETARLGFEPAVSPHFYVFEFQLDWVGDGNGYTQDDDDKDGHVLGVEIYSSENRVWIQKQSSWSVEVTLDNEFKSVFVNGMLYMVATEAVIGAVDVEGKTWRIIDFPRSEDSTFLNTAPGYIDMSQGKLHLVTVDDITGNKQAVWVLEDLNSEEWTLKHTVSFTHLVGQQFVLFGFFEYNVVAVHPDRNMVFFIFDEDKTLISYDMDSGKVCVIRKLGRDCSESYCIPYVP…
E. curvula Victoria TVU50143	MAGGSSRKRNGGRKRRRRRKRPNPMDQLTDDLLVEILSRVPYRSVRRFTCVSKRWRDLIAHPDHRRKLPQTLAGFFYHFYDSSPSCFVNVSGTGPPLVDASLAFLPDRERKGLNLSDSCNGLLLCHRFRIATDLDEFDYLVINPATGNWVTVPVPRRRSDTVRARLGFDPAISSHFHVFEFQLDWDWDSDGEDGHIDGDGHVLGVKIYSSETGLWSYKQSDWSDDVTLATYCKSVFVNGMLYVVATEFVIGVVDVEGKTWRIIDFPFEKPSVDAAPGYIDLLQGKLHLAIGKGDVTGDKLEIWVLEDVSSEEWTLKHTVSLMHMVGLQFVLFGYDYIVAAVHPDRNMVFFIFGDDKALMSYDMDSGKVCVIRKLGRNCSQYFGIPYVPLLSESMADGQQ
